# Supplementary material for: Cross-modal contrastive learning decodes developmental regulatory features through chromatin potential analysis
Source: Gigascience. 2025 Oct 17;14:giaf053. doi: 10.1093/gigascience/giaf053 (PMC12532322; doi:10.1093/gigascience/giaf053)
Supplement: giaf053_Supplemental_Files [file giaf053_supplemental_files.zip]

Archive with 2 entries (2 files):
- Supplementary_File.pdf
- Supplementary_Table.xlsx
