# Supplementary material for: Cross-modal contrastive learning decodes developmental regulatory features through chromatin potential analysis
Source: Gigascience. 2025 Oct 17;14:giaf053. doi: 10.1093/gigascience/giaf053 (PMC12532322; doi:10.1093/gigascience/giaf053)
Supplement: giaf053_Supplemental_Files [file giaf053_supplemental_files.zip › Supplementary_Table.xlsx]

## Sheet: Table S1
dataset	cells (filter)	organ/tissue	download	article
PBMC 10k	11909	PBMC	https://support.10xgenomics.com/single-cell-multiome-atac-gex/datasets/ 1.0.0/pbmc_granulocyte_sorted_10k
SHARE-seq	32231	skin late anagen （mouse）	https://www.ncbi.nlm.nih.gov/geo/query/acc.cgi?acc=GSE140203	Chromatin potential identified by shared single-cell profiling of RNA and chromatin.
NeurIPS	42492	bone marrow	GSE194122	A sandbox for prediction and integration of DNA, RNA, and proteins in single cells
Greenleaf 2021	4733	brain cortex	GSE162170	Chromatin and gene-regulatory dynamics of the developing human cerebral cortex at single-cell resolution

## Sheet: Table S2
fold	algorithm	dataset	mean_average_precision	Average silhouette width (batch)	Average silhouette width (cell type)	graph_connectivity	neighbor_conservation	seurat_alignment_score	foscttm	biology conservation	omics mixing	Overall integration score
0	Attune	10X Multiomis (11909 cells)	0.715699	0.950581	0.53954	0.934462	0.211078	0.91461	0.0178669	0.66425	0.929321	0.770278
1	Attune	10X Multiomis (11909 cells)	0.728873	0.953993	0.5447	0.936969	0.212365	0.975225	0.0234316	0.708326	0.954827	0.806926
2	Attune	10X Multiomis (11909 cells)	0.739889	0.943173	0.552366	0.928123	0.213556	0.891522	0.0119231	0.756249	0.91096	0.818134
3	Attune	10X Multiomis (11909 cells)	0.730247	0.952855	0.544817	0.935463	0.217124	0.966179	0.0246159	0.724931	0.949636	0.814813
4	Attune	10X Multiomis (11909 cells)	0.732745	0.95797	0.545132	0.935457	0.218323	0.947539	0.0105265	0.733925	0.946522	0.818964
0	GLUE	10X Multiomis (11909 cells)	0.710354	0.854486	0.564605	0.926827	0.173642	0.766396	0.056321	0.626721	0.807644	0.69909
1	GLUE	10X Multiomis (11909 cells)	0.706715	0.863064	0.558356	0.932757	0.174524	0.763898	0.0618473	0.60267	0.81752	0.68861
2	GLUE	10X Multiomis (11909 cells)	0.704177	0.826774	0.554823	0.915577	0.169344	0.71784	0.0697434	0.571801	0.76279	0.648196
3	GLUE	10X Multiomis (11909 cells)	0.701977	0.830169	0.557213	0.923922	0.170818	0.746571	0.0634537	0.57973	0.782178	0.660709
4	GLUE	10X Multiomis (11909 cells)	0.705538	0.859724	0.559735	0.928725	0.171608	0.783689	0.0727183	0.596535	0.818753	0.685422
0	uniPort	10X Multiomis (11909 cells)	0.655792	0.664949	0.526763	0.80473	0.22381	0.626941	0.224018	0.551705	0.529307	0.542746
1	uniPort	10X Multiomis (11909 cells)	0.614236	0.518658	0.475881	0.621423	0.222932	0.493674	0.527559	0.311034	0.229351	0.278361
2	uniPort	10X Multiomis (11909 cells)	0.641338	0.595125	0.522023	0.715059	0.223441	0.575092	0.306076	0.509303	0.38837	0.46093
3	uniPort	10X Multiomis (11909 cells)	0.591731	0.483543	0.473701	0.573032	0.225001	0.535374	0.59197	0.269308	0.179252	0.233286
4	uniPort	10X Multiomis (11909 cells)	0.627807	0.473864	0.490237	0.600311	0.223553	0.458126	0.534544	0.383358	0.169294	0.297732
0	Seurat	10X Multiomis (11909 cells)	0.775889	0.612347	0.565527	0.957658	0.200858	0.928327	0.091492	0.826863	0.730303	0.788239
1	Seurat	10X Multiomis (11909 cells)	0.775685	0.612226	0.565448	0.95619	0.200844	0.928272	0.09162	0.8262	0.728948	0.787299
2	Seurat	10X Multiomis (11909 cells)	0.775918	0.612153	0.565573	0.957182	0.200971	0.928055	0.091496	0.827387	0.729673	0.788301
3	Seurat	10X Multiomis (11909 cells)	0.775944	0.612453	0.565643	0.956325	0.200791	0.928503	0.091499	0.827138	0.729294	0.788
4	Seurat	10X Multiomis (11909 cells)	0.775831	0.611914	0.565535	0.956502	0.200929	0.928231	0.091502	0.826988	0.728994	0.787791
0	Cobolt	10X Multiomis (11909 cells)	0.698212	0.872221	0.56304	0.946856	0.169	0.891881	0.018384	0.586329	0.880199	0.703877
1	Cobolt	10X Multiomis (11909 cells)	0.702689	0.851241	0.565973	0.951334	0.171741	0.869538	0.0193347	0.611739	0.862378	0.711995
2	Cobolt	10X Multiomis (11909 cells)	0.698916	0.844826	0.557478	0.945634	0.171858	0.851663	0.0184742	0.578042	0.847037	0.68564
3	Cobolt	10X Multiomis (11909 cells)	0.70031	0.868741	0.564797	0.950597	0.172579	0.897562	0.0176891	0.606089	0.883077	0.716884
4	Cobolt	10X Multiomis (11909 cells)	0.699391	0.8537	0.566664	0.950623	0.17037	0.878683	0.0189983	0.604024	0.86658	0.709046
0	MinNet	10X Multiomis (11909 cells)	0.654404	0.84481	0.558793	0.928066	0.133338	0.584316	0.0847941	0.390457	0.738909	0.529837
1	MinNet	10X Multiomis (11909 cells)	0.653701	0.83562	0.577794	0.908663	0.138004	0.579315	0.0897941	0.46351	0.71449	0.563902
2	MinNet	10X Multiomis (11909 cells)	0.638721	0.827217	0.567624	0.901337	0.131758	0.577474	0.0874118	0.385796	0.702025	0.512288
3	MinNet	10X Multiomis (11909 cells)	0.644724	0.832749	0.567896	0.912338	0.133878	0.575706	0.0840918	0.40365	0.714479	0.527982
4	MinNet	10X Multiomis (11909 cells)	0.651204	0.82572	0.56608	0.926796	0.132858	0.570587	0.0856362	0.406616	0.720419	0.532137
0	scJoint	10X Multiomis (11909 cells)	0.716132	0.836207	0.54147	0.872481	0.138211	0.713971	0.0861319	0.460757	0.730809	0.568778
1	scJoint	10X Multiomis (11909 cells)	0.717661	0.839528	0.543058	0.870456	0.138444	0.750588	0.0857538	0.46928	0.744022	0.579177
2	scJoint	10X Multiomis (11909 cells)	0.713938	0.841826	0.542118	0.8829	0.139917	0.713695	0.0863009	0.46379	0.743342	0.575611
3	scJoint	10X Multiomis (11909 cells)	0.711824	0.847566	0.5401	0.896691	0.137464	0.737376	0.0859108	0.446415	0.767182	0.574722
4	scJoint	10X Multiomis (11909 cells)	0.714244	0.836272	0.537406	0.87902	0.137776	0.635701	0.0858921	0.443068	0.709193	0.549518
0	MultiVI	10X Multiomis (11909 cells)	0.734876	0.97107	0.525465	0.960912	0.163013	0.993483	0.00308514	0.515054	0.99296	0.706216
1	MultiVI	10X Multiomis (11909 cells)	0.734076	0.974701	0.515694	0.960833	0.163995	0.996275	0.00321211	0.485155	0.996265	0.689599
2	MultiVI	10X Multiomis (11909 cells)	0.745117	0.978002	0.53279	0.962648	0.173105	0.996089	0.00303125	0.586189	0.999935	0.751688
3	MultiVI	10X Multiomis (11909 cells)	0.742567	0.971963	0.528379	0.960232	0.164422	0.99584	0.00351738	0.542374	0.993789	0.72294
4	MultiVI	10X Multiomis (11909 cells)	0.74389	0.968824	0.5276	0.962026	0.165447	0.993842	0.00324629	0.545231	0.992552	0.724159
0	sciCAN	10X Multiomis (11909 cells)	0.733586	0.516802	0.514762	0.814284	0.232346	0.0447328	0.318638	0.678694	0.236808	0.50194
1	sciCAN	10X Multiomis (11909 cells)	0.739637	0.511185	0.512896	0.8405	0.23837	0.0389431	0.368938	0.701067	0.253508	0.522043
2	sciCAN	10X Multiomis (11909 cells)	0.743407	0.529782	0.517188	0.796689	0.240852	0.043312	0.316206	0.728801	0.229843	0.529218
3	sciCAN	10X Multiomis (11909 cells)	0.743672	0.524292	0.512318	0.816483	0.241524	0.0461786	0.367187	0.715626	0.244146	0.527034
4	sciCAN	10X Multiomis (11909 cells)	0.764743	0.606484	0.515947	0.890165	0.247169	0.114584	0.261505	0.781682	0.385347	0.623148

## Sheet: Table S3
fold	algorithm	dataset	mean_average_precision	Average silhouette width (cell type)	Average silhouette width (batch)	graph_connectivity	neighbor_conservation	seurat_alignment_score	foscttm	biology conservation	omics mixing	Overall integration score
0	Attune	SHARE-seq	0.700504	0.540143	0.81325	0.851058	0.107465	0.809841	0.0120328	0.84679	0.796666	0.82674
1	Attune	SHARE-seq	0.701559	0.540537	0.812617	0.858072	0.107402	0.808763	0.0114588	0.8488	0.798553	0.828701
2	Attune	SHARE-seq	0.702687	0.540959	0.811815	0.853275	0.107342	0.807435	0.0109272	0.85097	0.794791	0.828499
3	Attune	SHARE-seq	0.703767	0.541391	0.811021	0.853709	0.107281	0.805727	0.0104505	0.853149	0.793231	0.829182
4	Attune	SHARE-seq	0.704645	0.541762	0.810316	0.846011	0.107206	0.813027	0.0100522	0.854946	0.792115	0.829813
0	GLUE	SHARE-seq	0.561112	0.504527	0.816608	0.779343	0.102771	0.762003	0.11063	0.619162	0.747305	0.670419
1	GLUE	SHARE-seq	0.554281	0.50371	0.807887	0.784498	0.104018	0.775601	0.107878	0.614506	0.7447	0.666583
2	GLUE	SHARE-seq	0.558594	0.50425	0.805637	0.775117	0.109278	0.764261	0.105463	0.629406	0.732603	0.670685
3	GLUE	SHARE-seq	0.558992	0.504829	0.809639	0.789208	0.10712	0.767417	0.111204	0.627648	0.745393	0.674746
4	GLUE	SHARE-seq	0.559939	0.505115	0.817936	0.781342	0.101826	0.779143	0.108681	0.618911	0.757488	0.674342
0	uniPort	SHARE-seq	0.163974	0.476491	0.866701	0.306936	0.0485442	0.777082	0.481773	0.17528	0.603994	0.346765
1	uniPort	SHARE-seq	0.161983	0.478651	0.867575	0.319933	0.0483947	0.769063	0.482565	0.182217	0.607392	0.352287
2	uniPort	SHARE-seq	0.161198	0.478579	0.870128	0.310575	0.047931	0.763527	0.491754	0.180576	0.603925	0.349916
3	uniPort	SHARE-seq	0.161671	0.477358	0.861711	0.314704	0.0486512	0.764729	0.512391	0.177525	0.595734	0.344809
4	uniPort	SHARE-seq	0.162853	0.476336	0.865957	0.326496	0.0486476	0.755074	0.500785	0.174237	0.602103	0.345384
0	Seurat	SHARE-seq	0.492227	0.505292	0.694095	0.762716	0.180192	0.849223	0.178884	0.734366	0.624457	0.690402
1	Seurat	SHARE-seq	0.493016	0.505326	0.693092	0.761397	0.180204	0.849131	0.179018	0.734976	0.622559	0.690009
2	Seurat	SHARE-seq	0.492684	0.505365	0.693689	0.767199	0.180214	0.848569	0.179249	0.734955	0.625677	0.691244
3	Seurat	SHARE-seq	0.492255	0.505366	0.694176	0.761369	0.180105	0.848205	0.179726	0.734497	0.623498	0.690098
4	Seurat	SHARE-seq	0.492577	0.505303	0.692622	0.758282	0.180245	0.849926	0.178902	0.734715	0.620917	0.689196
0	Cobolt	SHARE-seq	0.126968	0.491194	0.919984	0.127548	0.0104022	0.842686	0.0429339	0.136145	0.619261	0.329391
1	Cobolt	SHARE-seq	0.126631	0.491924	0.9211	0.13119	0.0103956	0.851623	0.0418997	0.138767	0.626276	0.333771
2	Cobolt	SHARE-seq	0.125941	0.491741	0.920792	0.129715	0.0103658	0.845319	0.0415604	0.137604	0.622424	0.331532
3	Cobolt	SHARE-seq	0.125941	0.491741	0.920792	0.129715	0.0103658	0.845319	0.0415604	0.137604	0.622424	0.331532
4	Cobolt	SHARE-seq	0.1263	0.491439	0.920058	0.118823	0.0103917	0.84836	0.0422673	0.136689	0.61794	0.32919
0	MinNet	SHARE-seq	0.15129	0.45626	0.903104	0.374789	0.0119713	0.732721	0.511673	0.0177507	0.660671	0.274919
1	MinNet	SHARE-seq	0.153622	0.480556	0.957647	0.396704	0.0123404	0.820827	0.503086	0.114044	0.778287	0.379741
2	MinNet	SHARE-seq	0.146685	0.489349	0.946947	0.372758	0.0116015	0.633344	0.495413	0.142697	0.670761	0.353922
3	MinNet	SHARE-seq	0.163738	0.482384	0.937516	0.411414	0.0136649	0.684403	0.50429	0.129559	0.699007	0.357338
4	MinNet	SHARE-seq	0.156353	0.481625	0.947922	0.394515	0.013355	0.7906	0.492544	0.121751	0.751643	0.373708
0	scJoint	SHARE-seq	0.685662	0.536288	0.813352	0.846414	0.104224	0.805877	0.0823245	0.81693	0.792939	0.807334
1	scJoint	SHARE-seq	0.683831	0.539929	0.814432	0.842151	0.107842	0.801615	0.0804878	0.837093	0.790483	0.818449
2	scJoint	SHARE-seq	0.686679	0.540302	0.814481	0.838807	0.103145	0.809111	0.0824599	0.830965	0.792366	0.815525
3	scJoint	SHARE-seq	0.688811	0.542211	0.817529	0.842418	0.107823	0.802075	0.0810407	0.848774	0.794702	0.827145
4	scJoint	SHARE-seq	0.687938	0.53954	0.814856	0.842293	0.105199	0.80616	0.0828416	0.832765	0.793098	0.816899
0	MultiVI	SHARE-seq	0.658794	0.487673	0.815787	0.722442	0.109551	0.81821	0.0141499	0.623369	0.745579	0.672253
1	MultiVI	SHARE-seq	0.654525	0.485743	0.810181	0.739415	0.110623	0.809571	0.0132412	0.615527	0.742344	0.666254
2	MultiVI	SHARE-seq	0.701351	0.516192	0.815275	0.83468	0.12167	0.809675	0.0102991	0.782264	0.791754	0.78606
3	MultiVI	SHARE-seq	0.702152	0.519309	0.810303	0.822829	0.120407	0.809654	0.0110105	0.792334	0.780148	0.78746
4	MultiVI	SHARE-seq	0.66255	0.485082	0.80525	0.723286	0.110914	0.801641	0.0134125	0.618159	0.725348	0.661035
0	sciCAN	SHARE-seq	0.608826	0.49917	0.789557	0.847031	0.168238	0.10113	0.255789	0.754326	0.450274	0.632706
1	sciCAN	SHARE-seq	0.606025	0.49764	0.80097	0.844101	0.169397	0.127078	0.280873	0.749055	0.474833	0.639366
2	sciCAN	SHARE-seq	0.611914	0.495938	0.789409	0.834935	0.16746	0.134085	0.283475	0.742046	0.459271	0.628936
3	sciCAN	SHARE-seq	0.602699	0.495377	0.810796	0.848638	0.16647	0.154073	0.283332	0.732623	0.501227	0.640064
4	sciCAN	SHARE-seq	0.553156	0.49565	0.819049	0.836459	0.146757	0.2301	0.308249	0.666463	0.539882	0.615831

## Sheet: Table S4
algorithm	align	uniform
Attune	0.0538404	-2.53368
Attune	0.0541786	-2.49517
Attune	0.0543263	-2.45219
Attune	0.0543205	-2.40555
Attune	0.0542615	-2.35264
GLUE	3.57323	-5.95461
GLUE	3.94659	-6.55628
GLUE	3.46168	-6.11573
GLUE	3.64258	-6.45614
GLUE	3.59001	-6.04123
uniPort	4.76298	-8.40387
uniPort	4.66089	-8.53853
uniPort	4.98266	-8.38162
uniPort	4.38629	-8.48312
uniPort	4.42605	-8.51401
Seurat	63.9562	-8.56261
Seurat	64.0424	-8.50854
Seurat	63.6745	-8.52278
Seurat	63.7157	-8.53238
Seurat	63.8904	-8.56423
Cobolt	1.18584	-3.15014
Cobolt	1.01201	-3.06844
Cobolt	0.94425	-3.0797
Cobolt	1.1059	-3.10688
Cobolt	1.05028	-3.1149
MinNet	153.9	-9.09206
MinNet	157.83	-9.08319
MinNet	148.146	-9.10088
MinNet	167.616	-9.08876
MinNet	156.007	-9.08896
scJoint	0.121047	-2.18855
scJoint	0.131353	-2.22866
scJoint	0.129614	-2.2574
scJoint	0.131866	-2.261
scJoint	0.125707	-2.23208
MultiVI	2.08531	-6.86978
MultiVI	1.7847	-7.0717
MultiVI	1.88814	-6.71267
MultiVI	1.4346	-6.42488
MultiVI	1.41956	-6.72172
sciCAN	0.107095	-3.12669
sciCAN	0.110953	-3.15863
sciCAN	0.116047	-3.20093
sciCAN	0.11271	-3.21177
sciCAN	0.131893	-3.37758

## Sheet: Table S5
gene	peak	map	asw	asw_batch	gc	nc	sas	foscttm	biology conservation	omics mixing	Overall integration score
0.5	2	0.552979	0.505416	0.922533	0.907911	0.119221	0.847177	0.0634344	0.340239	0.962664	0.589209
0.5	5	0.564954	0.510163	0.928309	0.916634	0.127171	0.896518	0.0430104	0.341504	0.981915	0.597668
0.5	10	0.573638	0.513549	0.945459	0.922087	0.137858	0.828246	0.0311718	0.33493	0.941974	0.577748
0.5	15	0.580742	0.519075	0.931212	0.911812	0.133928	0.843392	0.0275685	0.347831	0.955172	0.590768
0.5	20	0.594649	0.519952	0.945255	0.942935	0.147738	0.804098	0.0207158	0.342365	0.940032	0.581432
0.5	25	0.589378	0.516436	0.945779	0.92717	0.144798	0.866807	0.0176365	0.339675	0.959392	0.587561
1	2	0.607228	0.512681	0.916691	0.894342	0.14763	0.876892	0.0457572	0.357426	0.973063	0.603681
1	5	0.629912	0.522512	0.935264	0.909976	0.155035	0.908291	0.0271585	0.359875	0.977673	0.606994
1	10	0.652896	0.531481	0.927199	0.909318	0.161522	0.885502	0.0218368	0.374977	0.974063	0.614611
1	15	0.658964	0.528769	0.936202	0.923322	0.165754	0.878717	0.0193557	0.370445	0.969557	0.61009
1	20	0.675513	0.550075	0.866094	0.949097	0.191594	0.616928	0.0258231	0.370692	0.817307	0.549338
1	25	0.662219	0.530057	0.946348	0.926215	0.163038	0.93688	0.0196306	0.368606	0.987403	0.616125
2	2	0.629294	0.519769	0.908392	0.887189	0.156074	0.806237	0.0403195	0.370816	0.945343	0.600627
2	5	0.626566	0.520938	0.957563	0.866754	0.149799	0.980364	0.0194049	0.340293	0.945254	0.582277
2	10	0.676734	0.538321	0.958908	0.927474	0.171493	0.947135	0.0164521	0.36917	0.981709	0.614186
2	15	0.678958	0.532553	0.937516	0.920168	0.176803	0.889361	0.0196792	0.375922	0.971298	0.614072
2	20	0.691059	0.536793	0.935329	0.872546	0.18145	0.908322	0.0161579	0.382445	0.960299	0.613586
2	25	0.731148	0.555308	0.939409	0.930935	0.202164	0.968364	0.0359944	0.383768	0.97112	0.618709
5	2	0.602045	0.509148	0.936844	0.868568	0.140752	0.922964	0.0220554	0.347401	0.9656	0.594681
5	5	0.625763	0.510718	0.961326	0.852929	0.150959	0.979161	0.0145664	0.335894	0.942016	0.578343
5	10	0.652695	0.521417	0.934368	0.871466	0.173572	0.864394	0.0206804	0.362326	0.941782	0.594108
5	15	0.711945	0.54207	0.709526	0.909162	0.20511	0.302049	0.052417	0.399494	0.618044	0.486914
5	20	0.683364	0.534626	0.943213	0.89654	0.184672	0.963213	0.0123168	0.363349	0.962891	0.603166
5	25	0.676168	0.511144	0.703007	0.895907	0.18037	0.315883	0.0953461	0.385059	0.639933	0.487009
10	2	0.605786	0.508448	0.907245	0.843768	0.142293	0.802961	0.0288554	0.361525	0.926896	0.587674
10	5	0.650673	0.52071	0.917207	0.850657	0.152207	0.891152	0.0289307	0.377764	0.959649	0.610518
10	10	0.664569	0.540179	0.925853	0.863988	0.161682	0.934438	0.0182959	0.380191	0.965908	0.614478
10	15	0.723065	0.569928	0.92356	0.919438	0.206394	0.888264	0.0159218	0.409113	0.981679	0.638139
10	20	0.682343	0.522499	0.928132	0.840341	0.168373	0.950793	0.014276	0.369834	0.94329	0.599216
10	25	0.704671	0.54097	0.814709	0.90863	0.183954	0.567228	0.0677438	0.403736	0.799762	0.562146
15	2	0.586312	0.502736	0.918876	0.814477	0.126527	0.860789	0.0250812	0.351694	0.931644	0.583674
15	5	0.604059	0.512229	0.950597	0.798197	0.134117	0.978398	0.0170565	0.334823	0.917878	0.568045
15	10	0.685119	0.536327	0.93336	0.845913	0.163851	0.917454	0.0189062	0.387149	0.95523	0.614381
15	15	0.675156	0.539005	0.822018	0.911295	0.174827	0.502753	0.0616087	0.391285	0.774682	0.544644
15	20	0.654828	0.516617	0.959807	0.872827	0.164589	0.980189	0.0139128	0.344232	0.947791	0.585656
15	25	0.695018	0.5537	0.863741	0.926203	0.191332	0.639031	0.0269533	0.392837	0.841408	0.572265

## Sheet: Table S6
fold	embed dim	mean_average_precision	Average silhouette width (cell type)	Average silhouette width (batch)	graph_connectivity	neighbor_conservation	seurat_alignment_score	foscttm	biology conservation	omics mixing	Overall integration score
0	128	0.706188	0.548575	0.892522	0.893635	0.203001	0.899153	0.0286347	0.947339	0.513959	0.773987
1	128	0.707323	0.548303	0.90617	0.904891	0.20163	0.880169	0.0264832	0.942064	0.578708	0.796722
2	128	0.704612	0.546103	0.927481	0.906338	0.200163	0.884549	0.0193348	0.894924	0.670076	0.804985
3	128	0.700556	0.540825	0.93	0.899175	0.204139	0.892321	0.0164868	0.831518	0.669243	0.766608
4	128	0.700017	0.541446	0.926072	0.907007	0.20566	0.811474	0.0205678	0.844596	0.602056	0.74758
0	64	0.675138	0.53013	0.924338	0.889975	0.172448	0.901045	0.0209352	0.420338	0.632009	0.505007
1	64	0.671839	0.528696	0.931785	0.899763	0.172631	0.905011	0.0181594	0.38852	0.688851	0.508653
2	64	0.678809	0.53876	0.941469	0.894441	0.171185	0.880514	0.0297604	0.537517	0.692462	0.599495
3	64	0.676189	0.534934	0.908232	0.872829	0.175171	0.785881	0.0326274	0.498697	0.425433	0.469391
4	64	0.669982	0.533029	0.908286	0.868379	0.174474	0.840198	0.0244259	0.443291	0.462376	0.450925
0	32	0.648769	0.538593	0.932273	0.795039	0.14601	0.936351	0.0304282	0.269404	0.461278	0.346154
1	32	0.656487	0.538394	0.917565	0.797894	0.150957	0.911141	0.033795	0.327467	0.388213	0.351765
2	32	0.642499	0.534145	0.93777	0.792346	0.147508	0.927094	0.0294977	0.193482	0.468209	0.303373
3	32	0.63573	0.533075	0.938175	0.802739	0.145995	0.959656	0.0265331	0.141675	0.523876	0.294555
4	32	0.640627	0.531705	0.942455	0.802779	0.145896	0.973315	0.0250323	0.146422	0.552824	0.308983
0	256	0.709095	0.535671	0.89035	0.914438	0.210668	0.705238	0.026278	0.840019	0.386327	0.658542
1	256	0.696261	0.521701	0.942803	0.913519	0.200341	0.878981	0.00989911	0.555357	0.74319	0.63049
2	256	0.696675	0.527923	0.959396	0.92818	0.206393	0.963571	0.00588724	0.66553	0.918764	0.766824
3	256	0.703514	0.542145	0.922052	0.915425	0.191496	0.606395	0.036403	0.79626	0.426955	0.648538
4	256	0.687292	0.521689	0.974942	0.920766	0.198412	0.986342	0.00544148	0.504531	0.981807	0.695441

## Sheet: Table S7
method	mean_average_precision	Average silhouette width (cell type)	Average silhouette width (batch)	graph_connectivity	neighbor_conservation	seurat_alignment_score	foscttm	biology conservation	omics mixing	Overall integration score
RtRs_AtAs	0.612	0.501	0.673	0.575	0.169	0.035	0.512	0.746	0.582	0.681
RtAs_RsAt	0.648	0.507	0.584	0.576	0.185	0.028	0.481	0.828	0.56	0.721
RtAt_RsAs	0.696	0.534	0.948	0.934	0.188	0.931	0.012	0.906	0.891	0.9

## Sheet: Table S8
fold	method	data	gene-wise pearson	gene-wise spearman	cell-wise pearson	cell-wise spearman	RMSE
1	Attune	10X Multiomis (11909 cells)	0.27109	0.242904	0.666248	0.416821	0.528193
2	Attune	10X Multiomis (11909 cells)	0.273824	0.247215	0.669695	0.421254	0.526886
3	Attune	10X Multiomis (11909 cells)	0.27109	0.24226	0.667194	0.416143	0.529023
4	Attune	10X Multiomis (11909 cells)	0.269056	0.241724	0.664146	0.412877	0.529074
5	Attune	10X Multiomis (11909 cells)	0.269894	0.242309	0.665984	0.413907	0.528234
1	Babel	10X Multiomis (11909 cells)	0.238933	0.231096	0.950885	0.420627	3.05797
2	Babel	10X Multiomis (11909 cells)	0.240366	0.236666	0.952267	0.423499	2.24686
3	Babel	10X Multiomis (11909 cells)	0.23687	0.232715	0.953766	0.419151	2.28551
4	Babel	10X Multiomis (11909 cells)	0.23746	0.233148	0.953227	0.41948	2.48653
5	Babel	10X Multiomis (11909 cells)	0.231783	0.221775	0.948525	0.417411	2.2773
1	Polarbear	10X Multiomis (11909 cells)	0.246805	0.219426	0.684755	0.410023	0.600262
2	Polarbear	10X Multiomis (11909 cells)	0.249427	0.222515	0.689013	0.414471	0.602313
3	Polarbear	10X Multiomis (11909 cells)	0.252361	0.221631	0.689435	0.412795	0.599803
4	Polarbear	10X Multiomis (11909 cells)	0.24765	0.21891	0.686682	0.411686	0.600477
5	Polarbear	10X Multiomis (11909 cells)	0.246502	0.217418	0.68694	0.41091	0.599709

## Sheet: Table S9
method	RMSE
Attune	0.2196
Amateur	0.2266
AXX (Jiwei Liu & Xueer Chen)	0.2366
scJoint	0.2377
LiuZLab3	0.2386

## Sheet: Table S10
fold	method	gene-wise pearson	gene-wise spearman	RMSE
1	MLP(+)	0.276	0.247	0.527
2	MLP(+)	0.276	0.246	0.528
3	MLP(+)	0.275	0.247	0.528
4	MLP(+)	0.273	0.246	0.53
5	MLP(+)	0.273	0.245	0.531
1	MLP(-)	0.266	0.242	0.531
2	MLP(-)	0.258	0.231	0.533
3	MLP(-)	0.256	0.232	0.533
4	MLP(-)	0.253	0.23	0.54
5	MLP(-)	0.25	0.229	0.535
1	LASSO	0.206	0.211	0.55
2	LASSO	0.202	0.207	0.564
3	LASSO	0.2	0.198	0.569
4	LASSO	0.197	0.195	0.571
5	LASSO	0.199	0.196	0.57
+: with Attune pretrained
-: without Attune pretrained
LASSO: sklearn.linear_model Lasso (alpha=0.1, max_iter=100000)

[truncated: 6 more sheets: Table S11, Table S12, Table S13, Table S14, Table S15, Table S16]
